# Supplementary material for: Identification and Functional Characterization of the CrRLK1L Gene Family in Salt Tolerance in Rice (Oryza sativa L.)
Source: Genes (Basel). 2025 Dec 4;16(12):1454. doi: 10.3390/genes16121454 (PMC12733022; doi:10.3390/genes16121454)
Supplement: Supplementary file 1 [file genes-16-01454-s001.zip]

Archive with 11 entries (10 files):
- Supplementary Data/
- Supplementary Data/Figure S1.tif
- Supplementary Data/Table S1.xls
- Supplementary Data/Table S2.xls
- Supplementary Data/Table S3.xls
- Supplementary Data/Table S4.xls
- Supplementary Data/Table S5.xls
- Supplementary Data/Table S6.xls
- Supplementary Data/Table S7.xls
- Supplementary Data/Table S8.xls
- Supplementary Data/Table S9.xls
