# Supplementary material for: Identification and Functional Characterization of the CrRLK1L Gene Family in Salt Tolerance in Rice (Oryza sativa L.)
Source: Genes (Basel). 2025 Dec 4;16(12):1454. doi: 10.3390/genes16121454 (PMC12733022; doi:10.3390/genes16121454)
Supplement: Supplementary file 1 [file genes-16-01454-s001.zip › Supplementary Data/Table S1.xls]

## Sheet: Sheet1
Table S1. Sequence of primers used in RT-qPCR.
Gene name	Forward primer	Reverse primer	Length
OsActin	CTAAGCCAAGAGGAGCTGTTAT	ATAACAGATAGGCCGGTTGAAA	210bp
OsCrRLK1L2	GGCTCAACCCTGTTCCAACT	TCACTGCTCCACCATCCAAC	51bp
OsCrRLK1L10	AATGCAGGTGGATGCTGGTT	AATGCCAAGCCCAGTAGACC	163bp
OsCrRLK1L15	GGGGCATGACAATCAGTCCA	GCCCCATTGACCTAGCTGTT	192bp
OsCrRLK1L16	GTCCTCACCAAATCCGCCTT	CTAGGTATGACGCGTTGGCT	129bp
