# Supplementary material for: Identification and Functional Characterization of the CrRLK1L Gene Family in Salt Tolerance in Rice (Oryza sativa L.)
Source: Genes (Basel). 2025 Dec 4;16(12):1454. doi: 10.3390/genes16121454 (PMC12733022; doi:10.3390/genes16121454)
Supplement: Supplementary file 1 [file genes-16-01454-s001.zip › Supplementary Data/Table S2.xls]

## Sheet: Sheet1
Table S2. General information of identified CrRLK1L genes in Oryza sativa L.
Gene Name	Gene id	Molecular weight(kDa)	PI	Instability Index	Aliphatic Index	GRAVY
OsCrRLK1L1	Os01g0155500	100.323	5.84	38.35	88.09	-0.009
OsCrRLK1L2	Os01g0769700	96.359	5.88	33.81	81.85	-0.109
OsCrRLK1L3	Os01g0810500	97.3599	5.57	37.94	87.44	-0.226
OsCrRLK1L4	Os01g0810600	88.9537	6.28	52.78	83.45	-0.308
OsCrRLK1L5	Os01g0810800	105.003	6.24	38.06	89.1	-0.177
OsCrRLK1L6	Os01g0811001	61.6976	5.24	38.42	80.73	-0.346
OsCrRLK1L7	Os02g0151100	98.2392	5.76	41.21	89.33	-0.198
OsCrRLK1L8	Os03g0124200	91.8939	5.74	44.08	86.29	-0.076
OsCrRLK1L9	Os03g0281500	90.4804	8.71	35.53	88.7	0.002
OsCrRLK1L10	Os03g0333200	96.2698	6.07	31.9	80.17	-0.146
OsCrRLK1L11	Os03g0759600	98.3597	8.46	38.19	88.8	-0.071
OsCrRLK1L12	Os04g0619600	94.2004	6.23	37.21	83.41	-0.262
OsCrRLK1L13	Os05g0280700	94.7823	5.87	35.92	81.6	-0.189
OsCrRLK1L14	Os05g0317700	94.1544	5.98	41.03	82.91	-0.167
OsCrRLK1L15	Os05g0317900	94.0974	6.79	41.95	82.77	-0.141
OsCrRLK1L16	Os05g0318600	62.4646	5.79	30.35	98.01	0.036
OsCrRLK1L17	Os05g0318700	96.1996	7.21	36.47	80.03	-0.206
OsCrRLK1L18	Os05g0524500	104.809	6.49	36.73	87.4	-0.227
OsCrRLK1L19	Os05g0525000	65.918	5.36	42.66	73.23	-0.455
OsCrRLK1L20	Os05g0525600	104.281	7.23	34.17	88.4	-0.123
OsCrRLK1L21	Os05g0525800	80.6371	6.26	39.69	91.63	-0.167
OsCrRLK1L22	Os06g0126250	90.9993	5.49	32.74	81.87	-0.101
OsCrRLK1L23	Os06g0334300	94.2212	6.72	30.98	89.76	-0.111
OsCrRLK1L24	Os07g0147600	94.1808	5.95	44.02	85.69	-0.238
OsCrRLK1L25	Os09g0348400	74.1687	6.15	36.17	77.24	-0.25
OsCrRLK1L26	Os09g0348600	69.4936	5.21	39.35	84.79	-0.13
OsCrRLK1L27	Os09g0350900	75.038	5.4	41.61	80.74	-0.24
OsCrRLK1L28	Os09g0351700	60.1472	4.96	41.12	83.27	-0.299
OsCrRLK1L29	Os09g0353200	64.3805	5.25	42.57	82.43	-0.191
OsCrRLK1L30	Os09g0355400	98.4773	5.79	41.6	93.85	-0.119
OsCrRLK1L31	Os09g0356000	94.9748	6.28	35.99	86.47	-0.115
OsCrRLK1L32	Os09g0356800	95.2579	5.55	33.97	87.58	-0.15
OsCrRLK1L33	Os10g0534500	90.8629	5.71	43.81	84.6	-0.031
OsCrRLK1L34	Os11g0102900	102.062	5.33	36.82	90.65	-0.157
OsCrRLK1L35	Os12g0102500	101.944	5.45	36.45	90.51	-0.177
OsCrRLK1L36	Os12g0567500	105.959	7.53	43.88	89.3	-0.148
