# Supplementary material for: Identification and Functional Characterization of the CrRLK1L Gene Family in Salt Tolerance in Rice (Oryza sativa L.)
Source: Genes (Basel). 2025 Dec 4;16(12):1454. doi: 10.3390/genes16121454 (PMC12733022; doi:10.3390/genes16121454)
Supplement: Supplementary file 1 [file genes-16-01454-s001.zip › Supplementary Data/Table S3.xls]

## Sheet: Sheet1
Table S3. Arabidopsis thaliana CrRLK1L gene family
Gene id	Gene Name
AT1G05700	AtCrRLK1L1
AT1G07550	AtCrRLK1L2
AT1G07560	AtCrRLK1L3
AT1G30570	AtCrRLK1L4
AT1G49100	AtCrRLK1L5
AT1G51790	AtCrRLK1L6
AT1G51800	AtCrRLK1L7
AT1G51805	AtCrRLK1L8
AT1G51810	AtCrRLK1L9
AT1G51820	AtCrRLK1L10
AT1G51830	AtCrRLK1L11
AT1G51850	AtCrRLK1L12
AT1G51860	AtCrRLK1L13
AT1G51870	AtCrRLK1L14
AT1G51880	AtCrRLK1L15
AT1G51890	AtCrRLK1L16
AT1G51910	AtCrRLK1L17
AT1G67720	AtCrRLK1L18
AT2G04300	AtCrRLK1L19
AT2G14440	AtCrRLK1L20
AT2G14510	AtCrRLK1L21
AT2G19190	AtCrRLK1L22
AT2G19210	AtCrRLK1L23
AT2G19230	AtCrRLK1L24
AT2G21480	AtCrRLK1L25
AT2G23200	AtCrRLK1L26
AT2G28960	AtCrRLK1L27
AT2G28970	AtCrRLK1L28
AT2G28990	AtCrRLK1L29
AT2G29000	AtCrRLK1L30
AT2G37050	AtCrRLK1L31
AT2G39360	AtCrRLK1L32
AT3G04690	AtCrRLK1L33
AT3G21340	AtCrRLK1L34
AT3G46290	AtCrRLK1L35
AT3G46330	AtCrRLK1L36
AT3G46340	AtCrRLK1L37
AT3G46370	AtCrRLK1L38
AT3G46400	AtCrRLK1L39
AT3G46420	AtCrRLK1L40
AT3G51550	AtCrRLK1L41
AT4G20450	AtCrRLK1L42
AT4G29180	AtCrRLK1L43
AT4G29450	AtCrRLK1L44
AT4G29990	AtCrRLK1L45
AT4G39110	AtCrRLK1L46
AT5G16900	AtCrRLK1L47
AT5G24010	AtCrRLK1L48
AT5G28680	AtCrRLK1L49
AT5G38990	AtCrRLK1L50
AT5G39000	AtCrRLK1L51
AT5G39020	AtCrRLK1L52
AT5G39030	AtCrRLK1L53
AT5G48740	AtCrRLK1L54
AT5G54380	AtCrRLK1L55
AT5G59650	AtCrRLK1L56
AT5G59660	AtCrRLK1L57
AT5G59670	AtCrRLK1L58
AT5G59680	AtCrRLK1L59
AT5G59700	AtCrRLK1L60
AT5G61350	AtCrRLK1L61
