# Supplementary material for: Identification and Functional Characterization of the CrRLK1L Gene Family in Salt Tolerance in Rice (Oryza sativa L.)
Source: Genes (Basel). 2025 Dec 4;16(12):1454. doi: 10.3390/genes16121454 (PMC12733022; doi:10.3390/genes16121454)
Supplement: Supplementary file 1 [file genes-16-01454-s001.zip › Supplementary Data/Table S4.xls]

## Sheet: 表S3
Table S4. Conserved amino acid motifs and annotation of OsCrRLK1Ls
Motif_id	Gene Name	Start	Stop	Strand	Score	Pvalue	Motif sequence
MEME-1	OsCrRLK1L2	637	693	+	197.523	1.24e-63	LTWRQRLEICIGAARGLHYLHTGAKHTIIHRDVKTTNILLDEKWVAKVSDFGLSKTG
MEME-1	OsCrRLK1L10	634	690	+	195.354	2.05e-62	LSWRQRLDICIGAARGLHYLHTGAKHTIIHRDVKTTNILLDEKWVAKVSDFGLSKTG
MEME-1	OsCrRLK1L17	623	679	+	195.323	2.13e-62	LSWKQRLEICIGAARGLYYLHTGAKQTIIHRDVKTTNILLDDKWVAKVSDFGLSKAG
MEME-1	OsCrRLK1L22	608	664	+	194.246	7.77e-62	LTWKQRLEICIGAARGLHYLHTGTAQGIIHRDVKTTNILLDDNFVAKVSDFGLSKDG
MEME-1	OsCrRLK1L15	607	663	+	190.077	7.19e-60	LPWKQRLKICIGAARGLHYLHMGANQTIIHRDVKTANILLDDKWVAKVSDFGLSKAN
MEME-1	OsCrRLK1L23	608	664	+	189.462	1.33e-59	LNWKQRLEICIGAARGLHYLHTGSAKAIIHRDVKSANILLDENLLAKVADFGLSKTG
MEME-1	OsCrRLK1L12	610	666	+	188.569	3.16e-59	LTWKQRVDACIGAARGLHYLHTGADRGIIHRDVKTTNILLDENFVAKIADFGLSKTG
MEME-1	OsCrRLK1L13	623	679	+	187.923	5.83e-59	LSWKQRLEITIGAARGLHYLHTGAKYTIIHRDVKTTNILVDEKWVAKVSDFGLSKTG
MEME-1	OsCrRLK1L11	668	724	+	186.385	2.39e-58	LSWKQRLEISIGAAKGLHYLHTGAAQGIIHRDVKTTNILLDENFVAKVADFGLSKAA
MEME-1	OsCrRLK1L24	610	666	+	184.585	1.14e-57	LTWKQRLEICIGAARGLHYLHTGLDRGIIHRDVKTTNILLDDNFVAKMADFGISKDG
MEME-1	OsCrRLK1L9	602	658	+	183.954	1.94e-57	LPWKQRLEACIGAARGLHYLHTGSAKAIIHRDVKSANILLDDGFMAKVADFGLSKTG
MEME-1	OsCrRLK1L33	591	647	+	183.723	2.35e-57	LSWKQRLEICIGAAKGLHYLHTGHSDNIIHRDVKSTNILLGDGFVAKVADFGLSRVG
MEME-1	OsCrRLK1L14	602	658	+	182.785	5.06e-57	LPWKERLKICIGAARGLYYLHTGPKETIIHRDVKTANILLDDKWVAKVSDFGLSKVN
MEME-1	OsCrRLK1L8	603	659	+	178.723	1.12e-55	LSWKQRLEICIGAARGLHYLHTGYSENIIHRDVKSTNILLGDAFIAKVADFGLSRIG
MEME-1	OsCrRLK1L4	489	545	+	177.908	2e-55	LSWEERLHIALDAAQGLEYLHESCTPPIVHRDVKTANILLDKNLVAMISDFGLSRSY
MEME-1	OsCrRLK1L3	625	681	+	177.277	3.12e-55	LSWEERLHIALDAAQGLEYLHESCTPAIVHRDVKTANILLDENLVAMISDFGLSRSY
MEME-2	OsCrRLK1L10	580	628	+	168.809	9.56e-55	HEFQTEIEMLSKLRHRHLVSLIGYCEEKNEMILVYDYMAHGTLREHLYK
MEME-2	OsCrRLK1L2	583	631	+	168.809	9.56e-55	HEFQTEIEMLSKLRHRHLVSLIGYCEEKNEMILVYDYMAHGTLREHLYK
MEME-1	OsCrRLK1L5	698	754	+	175.538	1.02e-54	LNWEERLHIALDAAQGLEYLHESCTPSIVHRDVKTPNILLDKNLVAKISDFGLSRAF
MEME-1	OsCrRLK1L32	647	703	+	174.492	2.04e-54	LNWAMRVRVLLDAAQGLDYLHKGCNKSIIHRDVKTSNILLGQNLRAKIADFGLSKTY
MEME-1	OsCrRLK1L27	467	523	+	173.969	2.87e-54	MNWATRVRVMLEAAQGLEYLHKGCNLPIIHGDVKTNNILLGGNLKAKIADFGLSKTY
MEME-1	OsCrRLK1L28	335	391	+	173.923	2.95e-54	LNWATRLRILLEAGQGLDYLHKGCNLPIIHGDVKTNNILLGQNLKAKIADFGLSKTY
MEME-1	OsCrRLK1L29	446	502	+	171.846	1.1e-53	LNWAKRVRIMLEAAQGLEYLHKGCNLPIIHGDVKTNNVLLGENLKAKLADFGLSKMY
MEME-1	OsCrRLK1L31	650	706	+	170.323	2.78e-53	FNWVTRVRVVLDAAQGLEYLHKGCNLPIIHGDVKTNNVLLGENLKAKIADFGLSKTY
MEME-1	OsCrRLK1L18	705	761	+	167.477	1.48e-52	LTWRERLRIALESAQGLEYLHKACNPPLIHRDVKATNILLNTRLEAKIADFGLSKTF
MEME-1	OsCrRLK1L35	691	747	+	167.262	1.68e-52	NSWVKRLEIAEDAAKGIEYLHTGCSPTIIHRDLKSSNILLDKNMRAKVADFGLSKPV
MEME-1	OsCrRLK1L34	694	750	+	166.892	2.08e-52	TSWVKRLEIAEDAAKGIEYLHTGCSPTIIHRDLKSSNILLDKNMRAKVADFGLSKPV
MEME-1	OsCrRLK1L1	681	737	+	166.846	2.13e-52	LSWAQRLEACAGAARGLLYLHTATAKPVIHRDVKSSNILLDDGLTAKVADFGLSKAG
MEME-1	OsCrRLK1L7	655	711	+	166.646	2.39e-52	LTWEQRLHIALDAAQGLEYLHVACKPALIHRDVKSRNILLTTNLGAKIADFGLTKVF
MEME-2	OsCrRLK1L17	569	617	+	164.118	3.21e-52	HEFQNEIEMLSKLRHRHLVSLIGYCEDRNEMILVYDYMAHGTLREHLYN
MEME-2	OsCrRLK1L11	613	661	+	162.162	2.52e-51	NEFLTEIQMLSKLRHRHLVSLIGCCDENNEMILVYEFMSNGPLRDHLYG
MEME-1	OsCrRLK1L36	723	779	+	162.185	2.84e-51	LTWHQRLKIALDSAQGLEYLHKSCQPPLIHRDVKTRNILLSGDLDAKIADFGLTKVF
MEME-1	OsCrRLK1L30	677	733	+	161.954	3.22e-51	LSWQHRAKIAHEAAQGLDYLHTGCVLPIVHRDVKSHNILLGCDLTAKISDFGLSKSY
MEME-2	OsCrRLK1L24	556	604	+	161.868	3.38e-51	KEFETEIEILSRLRHRHLVSLIGYCDEQNEMILVYEHMANGTLRSHLYG
MEME-2	OsCrRLK1L12	556	604	+	161.426	5.23e-51	KEFETEIEMLSKLRHRHLVAMIGYCEEQKEMILVYEYMAKGTLRSHLYG
MEME-2	OsCrRLK1L14	548	596	+	161.265	6.12e-51	HEFQTEIETLSKVRHGHLVSLIGYCQEKNEMILVYEYMARGTLREHLYS
MEME-2	OsCrRLK1L26	438	486	+	158.794	6.05e-50	DEFLAEVQSLTKVHHRNLVSLIGYCWEMDHLALVYEYMSQGTLYDHLRV
MEME-2	OsCrRLK1L23	554	602	+	158.529	7.64e-50	NEFRTEIELLSRLRHRHLVSLIGYCDERNEMILVYEYMEKGTLKSHLYG
MEME-2	OsCrRLK1L9	548	596	+	158.088	1.12e-49	NEFRTEIELLSQLRHRHLVSLIGYCDERGEMILVYEYMAKGTLRSHLYG
MEME-1	OsCrRLK1L20	738	794	+	154.615	1.47e-49	LTWRERLRIVLESAQGLEYLHKACSPRFVHRDVKSSNILLNANLEAKVADFGLTTAF
MEME-2	OsCrRLK1L8	549	597	+	157.721	1.54e-49	PEFQTEIEVLSRIRHRHLVSLIGYCNEQSEMILVYEYMEKGTLRSHLYG
MEME-2	OsCrRLK1L15	553	601	+	157.338	2.12e-49	HEFQTEIELLSKLRYCHLVSLIGYCKEKNEMILVYEYMAQGTLREHLYN
MEME-2	OsCrRLK1L25	428	476	+	157.147	2.49e-49	DEFFAEVQSLTKVHHRNLVSLVGYCWEKDHLALVYEYMARGSLSDHLRG
MEME-3	OsCrRLK1L11	735	775	+	146.577	6.58e-49	AVKGSFGYLDPEYFRRQQLTEKSDVYSFGVVLFEVLCARPA
MEME-2	OsCrRLK1L28	265	313	+	155.676	8.28e-49	DEFLAEVQSLTKVHHRNLVSLVGYCWENDHLALVYEYMSGGNLCDHLRE
MEME-2	OsCrRLK1L22	554	602	+	155.588	8.88e-49	NEFNTEIQMLSKLRHRHLVSLIGYCDENAEMILVYEYMHNGPFRDHIYG
MEME-2	OsCrRLK1L7	601	649	+	155.5	9.53e-49	KEFLAEAQHLTRIHHKNLVSLIGYCKDKNHLALVYEYMPEGNLQDHLRA
MEME-3	OsCrRLK1L2	704	744	+	146.239	1.28e-48	VVKGSFGYLDPEYFRRQQLTEKSDVYSFGVVLFEVLCARPA
MEME-3	OsCrRLK1L23	675	715	+	146.225	1.32e-48	AVKGSFGYLDPEYFRRQQLTEKSDVYSFGVVLLEVLCARPV
MEME-2	OsCrRLK1L13	569	617	+	154.794	1.66e-48	LEFQTEIEMLSKLRHKHLVSLIGCCEDEGEMILVYDYMAHGTLREHLYK
MEME-2	OsCrRLK1L31	594	642	+	154.103	2.82e-48	DQFLAEVQSLTKVHHKNLVSLVGYCWEKDHLALAYEYMARGNLCDHLRG
MEME-6	OsCrRLK1L31	146	192	+	145.292	1.17e-47	EAVFVAWASWAPVCLVNTGSGTPFVSTVELRPLVDSLYPAVMANQSL
MEME-3	OsCrRLK1L13	691	731	+	144.915	1.24e-47	MVKGSFGYLDPEYFRRQQLTEKSDVYSFGVVLFEVLCARPA
MEME-6	OsCrRLK1L21	150	196	+	144.944	1.87e-47	EAIVVVPDDFVQVCLVNTGTGTPFISGLDLRPLKSTLYPQVTETQGL
MEME-3	OsCrRLK1L10	701	741	+	144.423	2.63e-47	VVKGSFGYLDPEYFRRQQLTDKSDVYSFGVVLFEVLCARPA
MEME-2	OsCrRLK1L27	411	459	+	150.559	3.64e-47	DEFLAEVQSLTKVNHRNLVSLIGYCWEKDHLALVYEYMSSGNLSDYLRG
MEME-2	OsCrRLK1L18	649	697	+	149.882	5.78e-47	KEFLAEAQILTRIHHKNLVSMIGYCKDGEYMALVYEYMSEGTLQEHIAG
MEME-3	OsCrRLK1L12	677	717	+	143.563	9.33e-47	AVKGSFGYLDPEYFRRQQLTQKSDVYSFGVVLFEVACGRPV
MEME-2	OsCrRLK1L32	591	639	+	148.838	1.16e-46	NGFLAEVQSLTKVHHKNLVSLVGYCSEKAHLALVYEYMSRGNLFDHLRG
MEME-2	OsCrRLK1L19	375	423	+	148.588	1.37e-46	KEFLVEAQILTRIHHKNLVSMIGYCKNGKYMALVYEYMSEGTLQEHIAG
MEME-3	OsCrRLK1L24	677	717	+	143.282	1.38e-46	AVKGSFGYLDPEYYRRQQLTQSSDVYSFGVVLFEVLCARPV
MEME-2	OsCrRLK1L1	622	670	+	147.897	2.15e-46	REFRTEIEMLSGLRHRHLVSLIGYCDEQDEMILLYEYMEHGSLRSRLYG
MEME-6	OsCrRLK1L18	159	205	+	142.972	2.35e-46	EAIVVVPDDFVQVCLVNTGAGTPFISGLDLRPLKNTLYPQSNATQGL
MEME-2	OsCrRLK1L33	532	580	+	146.765	4.43e-46	PEFQTEILVLSSIRHRHLVSLIGYCNERSEMILVYELMAHGTLRSHLYG
MEME-2	OsCrRLK1L36	667	715	+	145.706	8.57e-46	KKFLAEAQHLTRVHHRNLVSLIGYCKDKKHLALVYEYMQGGNLEDRLRG
MEME-3	OsCrRLK1L17	690	730	+	141.859	8.77e-46	VVKGSFGYLDPEYFRRQQLTEKSDVYSFGVVLFEVLCARNA
MEME-2	OsCrRLK1L21	638	686	+	145	1.32e-45	KEFLGEAQILTRIHHKNLVSMIGYCKDGDNMALVYEYMSEGTLQEHIAV
MEME-3	OsCrRLK1L15	674	714	+	140.845	2.97e-45	VVKGTFGYLDPEYYRRKQLTQKSDVYSFGVVLFEILCARPA
MEME-3	OsCrRLK1L22	675	715	+	140.296	5.59e-45	AVKGSFGYLDPEYFRCQQLTDKSDVYSFGVVLLETLCARPP
MEME-6	OsCrRLK1L25	129	175	+	140.014	6.93e-45	EAMFVAWASWVPVCLVNTGRGTPFVSAVELRPLGGELYPALNAIQSQ
MEME-6	OsCrRLK1L5	169	215	+	138.917	2.19e-44	EVITVAPDKSVSVCLINMGSGTPFISTLDLRPLQDTMYPFVNASTSV
MEME-2	OsCrRLK1L20	682	730	+	138.647	5.18e-44	SEFLTEAQTLTKIHHKNLVALIGYCKDEIHLALVYEHMSEGTLEDKLRG
MEME-3	OsCrRLK1L9	669	709	+	137.761	8.24e-44	AVKGSFGYLDPEYFRRQMLTEKSDVYSFGVVLLEVLCARAV
MEME-2	OsCrRLK1L5	645	693	+	136.176	1.98e-43	KDFLPEVQTLSKVHHKNLVALVGYCQNKKCLALVYDFMPRGNLQQLLRG
MEME-2	OsCrRLK1L3	571	619	+	135.956	2.23e-43	KDFLPEVQTLSKVHHKNLVTFLGYCLNKKCLALVYDFMSRGNLQEVLRG
MEME-3	OsCrRLK1L33	658	698	+	136.465	2.89e-43	AVKGSFGYLDPEYFKTRQLTDRSDVYSFGVVLFEVLCARPA
MEME-2	OsCrRLK1L30	621	669	+	134.897	3.9e-43	PEFLAEVESLTTVHHRYLVLLVGYCTDQDHLGLVYEYMPNGSLYDHLRG
MEME-6	OsCrRLK1L7	130	176	+	135.528	5.7e-43	DIIVVAPADYLQVCLVNKGTGTPFISGLDLRPLKSTLYPEANTTQSL
MEME-2	OsCrRLK1L4	435	483	+	133.912	6.54e-43	KDFLPEVQILSKVQHKNLVTFLGYCHNKKCLALVYDFMARGNLQEVLRG
MEME-6	OsCrRLK1L20	194	240	+	134.556	1.35e-42	EVIAVVPDDFLQVCLVNTGAGTPFISGLDLRPLPSSLYAPANATQGL
MEME-3	OsCrRLK1L8	670	710	+	134.732	1.38e-42	AVKGSFGYLDPEYFKTQQLTDRSDVYSFGVVLFEVLCARTV
MEME-2	OsCrRLK1L35	635	683	+	132.353	1.46e-42	REFLNEVTLLSRIHHRNLVSFLGYSQQDGKNILVYEFMHNGTLKEHLRG
MEME-2	OsCrRLK1L34	638	686	+	132.353	1.46e-42	REFLNEVTLLSRIHHRNLVSFLGYSQQDGKNILVYEFMHNGTLKEHLRG
MEME-6	OsCrRLK1L36	172	218	+	131.903	1.22e-41	EAVVSPPADFLQVCLVNIGKGTPFISGLDLRPLKPELYPEATANQSL
MEME-3	OsCrRLK1L31	718	758	+	129.282	1.02e-40	NAAGTMGYIDPEYYHTGRLTESSDVYSFGVVLLEVATGEPP
MEME-6	OsCrRLK1L32	142	188	+	128.653	1.42e-40	EALFMAWASWAPVCLVNTDQGTPYASAIELRPLGNELYPAVMANQSM
MEME-3	OsCrRLK1L14	669	709	+	128.268	2.07e-40	VVKGTFGYFDPEYFRLKQLTQRSDVFSFGVVLFEILCARPP
MEME-4	OsCrRLK1L13	768	808	+	121.015	4.24e-40	IAPDCLKKFAETAEKCLADHGVDRPSMGDVLWNLEFALQMQ
MEME-6	OsCrRLK1L3	155	201	+	126.069	8.47e-40	EVLTVAPDEFIYVCLVNFGSGTPFISALELRQLDDPMYPFLNLFVSV
MEME-3	OsCrRLK1L26	487	527	+	125.648	1.18e-39	APAGSAGYMDPEYYHTGRLTESSDVYSFGVVLLEIVTGESP
MEME-3	OsCrRLK1L28	402	442	+	125.211	1.55e-39	TAAGSVGYIDPEYYNTGRLMESSDVYSFGVVLLEVVTGEPP
MEME-3	OsCrRLK1L36	790	830	+	124.577	2.31e-39	QPAGTLGYLDPEYYHTSRLSEKSDVYSFGVVLLELVTGRPP
MEME-3	OsCrRLK1L1	748	788	+	122.986	6.06e-39	AVKGSFGYVDPEYVRTRKLTAKSDVYSFGVVLLEALCARPV
MEME-6	OsCrRLK1L4	137	183	+	122.875	6.6e-39	ELIMVAPGNSVSVCLINNELGTPFISTLDLRPLQDTMYPFVNVSVAV
MEME-3	OsCrRLK1L7	721	761	+	122.69	7.22e-39	EPAGTFGYLDPEYYRNYHISEKSDVYSFGVVLLELITGRPP
MEME-3	OsCrRLK1L32	714	754	+	122.648	7.4e-39	TVAGSMGYIDPEYYHTGWITENSDVYSFGVVLLEVVTGELP
MEME-4	OsCrRLK1L9	746	786	+	118.284	9.55e-39	IRPDSLKKFADTAEKCLAEYGVERPSMGDVLWCLEYALQLQ
MEME-4	OsCrRLK1L17	767	807	+	118.06	1.22e-38	IAPQCFLKFAETAEKCVADRSVDRPSMGDVLWNLEFALQLQ
MEME-3	OsCrRLK1L27	534	574	+	121.592	1.37e-38	IAAGSMGYIDPEYYITGRLTESSDVYSFGVVLLEVTSGEPT
MEME-3	OsCrRLK1L5	764	804	+	121.324	1.6e-38	VAAGTLGYLDPEYHATFQLTVKTDVYSFGIVLLEIVTGQPP
MEME-4	OsCrRLK1L2	781	821	+	117.552	2.1e-38	IAPQCFKKFAETAEKCVSDEGIDRPSMGDVLWNLEFALQMQ
MEME-6	OsCrRLK1L6	88	134	+	120.833	2.29e-38	EVITVAPDKFISVCLINLGSGTPFVSTLDLRELDGAMFPFLNLSVSI
MEME-3	OsCrRLK1L3	691	731	+	120.31	2.84e-38	IAAGTVGYLDPEYHATFQLTVKADVYSFGIVLLEIITGQPS
MEME-4	OsCrRLK1L10	778	818	+	117.164	3.16e-38	IAPQCFKKFAETAEKCVSDQGIDRPSMGDVLWNLEFALQMQ
MEME-4	OsCrRLK1L8	747	787	+	116.746	4.9e-38	VNGNSLRKFAETAEKCLADYGLDRPSMGDVLWNLEYCLQLQ
MEME-3	OsCrRLK1L35	756	796	+	119.085	5.62e-38	IVRGTVGYLDPEYYISQQLTEKSDMYSFGVILLELISGHEP
MEME-3	OsCrRLK1L34	759	799	+	119.085	5.62e-38	IVRGTVGYLDPEYYISQQLTEKSDMYSFGVILLELISGHEP
MEME-3	OsCrRLK1L4	555	595	+	118.535	7.59e-38	VAAGTVGYLDPEYHATFHLTVKADVYSFGIVLLEIITGQPS
MEME-3	OsCrRLK1L25	525	565	+	117.69	1.2e-37	TPAGTAGYMDPEYFYTGRLTESSDVYSFGVVLLEIAIGESP
MEME-6	OsCrRLK1L29	161	207	+	117.264	1.82e-37	EVVFMGWARWAPACLVNVGGGTPFVSSVELRPIDDELYPSVKTSESL
MEME-6	OsCrRLK1L26	141	187	+	116.306	3.11e-37	EAMFVAWASWAPVCLVNTGGGTPFVSSVNLRTLGSGVYHPVLAANQS
MEME-6	OsCrRLK1L30	155	201	+	116.306	3.11e-37	EAIVVAIVNSVSVCLVDNGEGTPFISSLEMRPMKSSNYPAATPNHPL
MEME-4	OsCrRLK1L23	752	792	+	113.851	8.71e-37	IRPDSLRKFGETVEKCLADYGVERPSMGDVLWNLEYVLQLQ
MEME-4	OsCrRLK1L29	521	561	+	113.806	9.08e-37	IDPDSMWKVVDTAMLCTTDVAIQRPTMSTVVLQLKECLALE
MEME-6	OsCrRLK1L35	137	183	+	114.347	9.17e-37	EAIILAAAPTLSVCLSNASTGQPFISTLELRQFNGSLYYTTDEKQFF
MEME-6	OsCrRLK1L34	140	186	+	114.347	9.17e-37	EAIILAAAPTLSVCLSNASTGQPFISTLELRQFNGSLYYTTDEKQFF
MEME-3	OsCrRLK1L30	744	784	+	112.38	1.91e-36	TAAGTLGYIDPEYCLSGRLTISSDVFSFGVVLLEIVTGEPP
MEME-4	OsCrRLK1L11	812	852	+	111.448	7.97e-36	IRPDSLEIFAEAAEKCLADYGVDRPSMGDVLWKLEFALQLQ
MEME-4	OsCrRLK1L33	735	775	+	109.313	5.07e-35	ASTNSLRKFAETAGRCLADYGEQRPSMGDVVWNLEYCLQLQ
MEME-4	OsCrRLK1L28	474	514	+	109.209	5.54e-35	YNVSSMWKVVDTAMMCTADVAAQRPVMATVVAQLKEGLALE
MEME-3	OsCrRLK1L18	773	813	+	104.465	8.77e-35	TLVGTPGYVDPEYQATMQPTTKSDVYSFGVVLLELITGKPS
MEME-4	OsCrRLK1L26	560	600	+	108.507	9.93e-35	YDVSSMWKVVDIALLCTADIGAHRPTMAAVVVQLKESLALE
MEME-4	OsCrRLK1L20	882	922	+	107.373	2.5e-34	YDINCIWKVADVALKCTAHAPGQRPTMTDVVTQLKECLELE
MEME-4	OsCrRLK1L18	848	888	+	106.642	4.47e-34	HDVNGVWKAADIALKCTAQTSTQRPTMTDVVAQLQECLELE
MEME-4	OsCrRLK1L27	607	647	+	106.373	5.51e-34	YNVNSMWKVLDAAMMCTADIAAQRPMMSAVVMQLKESLELE
MEME-3	OsCrRLK1L20	806	846	+	99.9155	6.97e-34	RVVGTYGYLAPEYATALQVSEKIDVYSFGVVLLEVITGQPP
MEME-4	OsCrRLK1L19	484	524	+	105.463	1.11e-33	HDVIGVWKVADIAFKCTAQVSARRPTMTDVVAQLQECLELE
MEME-4	OsCrRLK1L31	791	831	+	104.254	2.77e-33	YDISSMWKVVDTAMLCISEVATQRPTMSTVVLQLKESLALE
MEME-4	OsCrRLK1L7	800	840	+	103.776	3.94e-33	YDINSVWKVADLALHCKREVSRERPTMTEVVAQLKESLELE
MEME-4	OsCrRLK1L14	746	786	+	103.627	4.39e-33	IAPDCLKKFADCAEQCVADRSIDRPEMGDVLRNLEVALKMQ
MEME-4	OsCrRLK1L25	598	638	+	103.358	5.34e-33	YEVSSMWKVVDTALLCTTDIGTQRPTMAAVVALLKESLALE
MEME-2	OsCrRLK1L29	390	438	+	79.0735	1.05e-32	LFISLWVQSLTKVHHRNLVSLVGYCWEEHYLALVYEYMPSGSLCDHLRG
MEME-4	OsCrRLK1L32	787	827	+	102	1.41e-32	YDVSSMWKVVEIALLCTEPVAARRPSMAAVVAQLKDSLTLE
MEME-4	OsCrRLK1L22	752	792	+	100.821	3.19e-32	VNQESLNKFAEAAEKCLAEFGSDRISMGDVLWNLEYALQLQ
MEME-4	OsCrRLK1L12	754	794	+	99.5373	7.56e-32	FSSESLKKFGEIAEKCLADDGRSRPSMGEVLWHLEYVLQLH
MEME-4	OsCrRLK1L30	817	857	+	99.5373	7.56e-32	FDISSIWKVVDIALLCTKEASSERPTMSMVVAQLKDALALE
MEME-4	OsCrRLK1L15	751	791	+	94.3582	1.94e-30	ISPPCLRMFADCAKQCVADRSIDRPLMSDVLWSLEAALKLQ
MEME-4	OsCrRLK1L24	754	794	+	93.9701	2.44e-30	YTLESIRKFSEIAEKCLADEGRSRPSIGEVLWHLESALQLH
MEME-4	OsCrRLK1L36	872	912	+	92.0896	7.21e-30	FEVNSAWKVAELALRCKERPSRERPAMADVVAELKECLELE
MEME-4	OsCrRLK1L4	630	670	+	83.7313	5.98e-28	YDATSIQSVIDLAMSCVENTSTDRPSMTDIVIKLKECLPAG
MEME-4	OsCrRLK1L3	766	806	+	82.7463	9.72e-28	YDATSVQSVIDLAMNCVGNVSIDRPSMTEIVIKLKECLLAG
MEME-4	OsCrRLK1L35	834	874	+	81.194	2.06e-27	YDLQSVWKIAEVATMCVKPKGVLRPSISEVLKEIQDAIAIE
MEME-4	OsCrRLK1L34	837	877	+	81.194	2.06e-27	YDLQSVWKIAEVATMCVKPKGVLRPSISEVLKEIQDAIAIE
MEME-4	OsCrRLK1L5	839	879	+	79.9701	3.7e-27	YDATHLQTVIDLAMNCLENASIDRPSMTEVVSVLKVCLPIS
MEME-4	OsCrRLK1L1	825	865	+	76.8955	1.54e-26	VRPAALRKYGETVARCLADRGADRPAMEDVVWSLQFVARLQ
MEME-7	OsCrRLK1L10	749	774	+	66.9254	9.27e-23	EEVSLAEWALHCQKKGILDQIVDPHL
MEME-7	OsCrRLK1L2	752	777	+	66.9254	9.27e-23	EEVSLAEWALHCQKKGILDQIVDPHL
MEME-7	OsCrRLK1L23	723	748	+	66.209	2.04e-22	EMVNLAEWGMKWQKRGELHQIVDQRV
MEME-5	OsCrRLK1L4	397	418	+	65.6389	4.62e-22	NFQSIIGKGGFGMVYHGILDNG
MEME-5	OsCrRLK1L6	486	507	+	65.125	8.4e-22	NFQSIIGKGGFGTVYHGILENN
MEME-5	OsCrRLK1L5	607	628	+	65.125	8.4e-22	NFQSIIGKGGFGTVYHGILENN
MEME-5	OsCrRLK1L31	556	577	+	64.9028	1.08e-21	NFQQFIGRGGFGNVYYGCLENK
MEME-5	OsCrRLK1L18	611	632	+	64.5139	1.65e-21	NFQRVLGRGGFGYVYDGFLEDG
MEME-7	OsCrRLK1L22	723	748	+	63.9701	2.01e-21	EQVSLAEWGMQWKRKGLIEKIMDPKL
MEME-5	OsCrRLK1L19	337	358	+	64.0694	2.64e-21	NFQRVLGRGGFGKVYDGFLEEG
MEME-7	OsCrRLK1L18	819	844	+	63.4627	3.27e-21	GPISIIQWARQRLARGNIEGVVDAHM
MEME-7	OsCrRLK1L12	725	750	+	62.9552	5.24e-21	DQINLAEWAMRWQRQRSLDAIVDPRL
MEME-7	OsCrRLK1L3	737	762	+	62.8955	5.54e-21	EPVHLPNWVRQKIARGSIHDAVDSRL
MEME-9	OsCrRLK1L19	235	253	+	53.974	9.65e-21	LQYLDLSNNNLTGSIPDAL
MEME-7	OsCrRLK1L11	783	808	+	61.8507	1.41e-20	DQVNLAEWARTWHRKGELNKIIDPHI
MEME-5	OsCrRLK1L20	644	665	+	62.3056	1.45e-20	NFQRVLGKGGFGPVYDGFLKDG
MEME-5	OsCrRLK1L24	518	539	+	61.8056	2.26e-20	DDSLVIGVGGFGKVYKGEMEDG
MEME-7	OsCrRLK1L4	601	626	+	61.0448	2.83e-20	EPVHLPNWVRQKIAEGSIHDAVDSRL
MEME-5	OsCrRLK1L27	373	394	+	61.4306	3.12e-20	SFKCLIGHGGFGNVYYGCLEDN
MEME-5	OsCrRLK1L28	227	248	+	61.4167	3.15e-20	NFERLIGHGGFGQVYYGCLEEN
MEME-5	OsCrRLK1L26	400	421	+	61.4167	3.15e-20	KFSQCIGQGGFGLVYYGCLEDG
MEME-5	OsCrRLK1L10	541	562	+	60.9861	4.51e-20	DESLLLGVGGFGKVYRGEIDGG
MEME-5	OsCrRLK1L2	544	565	+	60.9861	4.51e-20	DESLLLGVGGFGKVYRGEIDGG
MEME-5	OsCrRLK1L25	390	411	+	60.4583	6.9e-20	HFEQFIGQGGFGSVYYGCLEDG
MEME-7	OsCrRLK1L13	739	764	+	59.8209	7.74e-20	EQVSLADHAMSCQRKGTLHDIIDPLL
MEME-5	OsCrRLK1L21	600	621	+	60.1389	8.85e-20	NFQLELGRGGFGCVYDGFLEDH
MEME-5	OsCrRLK1L11	575	596	+	60.0278	9.64e-20	EEKAVIGVGGFGKVYLGVLEDG
MEME-5	OsCrRLK1L3	533	554	+	59.9028	1.06e-19	NFQSIIGNGGFGTVYHGILGNG
MEME-7	OsCrRLK1L28	446	471	+	59.2537	1.21e-19	GHGHIVQRVKQKIVTGNISSIADARL
MEME-7	OsCrRLK1L24	725	750	+	58.5522	2.08e-19	DQINLAEWALKWQKQKLLETIIDPRL
MEME-5	OsCrRLK1L15	514	535	+	58.9306	2.17e-19	DESLLLGRGGFGDVYRGEIDNN
MEME-7	OsCrRLK1L15	722	747	+	58.4776	2.2e-19	EQASLRDWALSCQKKGMLGKIIDPHL
MEME-7	OsCrRLK1L17	738	763	+	58.2537	2.61e-19	EQVSLADWALRCQKKGVLGEIIDPLL
MEME-7	OsCrRLK1L19	455	480	+	58.2388	2.63e-19	EPISIIHWAQQRLAQGNIEEVVDACM
MEME-5	OsCrRLK1L22	516	537	+	58.6528	2.64e-19	EESAIIGVGGFGNVYIGEIDDG
MEME-5	OsCrRLK1L23	516	537	+	58.2917	3.39e-19	DENWVIGVGGFGKVYKGVLRDD
MEME-5	OsCrRLK1L16	493	514	+	58.2222	3.55e-19	DEAFLLGKGGFGNVYKGELDHG
MEME-5	OsCrRLK1L8	511	532	+	58.1667	3.69e-19	NERNLIGVGGFGNVYSGVLRDG
MEME-5	OsCrRLK1L9	510	531	+	58.1111	3.83e-19	EEEMVIGVGGFGKVYRGTLRDG
MEME-5	OsCrRLK1L33	494	515	+	58.0556	3.97e-19	DDANILGVGGFGNVYRGVLRDG
MEME-7	OsCrRLK1L27	578	603	+	57.6567	4.05e-19	GNGHIVERVKQKMVTGNISSVADARL
MEME-7	OsCrRLK1L35	805	830	+	57.4328	4.77e-19	HCRNIVEWARSHMESGDIHGIIDQSL
MEME-7	OsCrRLK1L34	808	833	+	57.4328	4.77e-19	HCRNIVEWARSHMESGDIHGIIDQSL
MEME-7	OsCrRLK1L32	758	783	+	57.403	4.87e-19	GHGHIIQRVKQKVDSGDISSIADQRL
MEME-5	OsCrRLK1L13	531	552	+	57.5	5.73e-19	DESLVIGVGGFGKVYRGVVDGD
MEME-7	OsCrRLK1L36	843	868	+	57.1045	6.04e-19	ESVHLAVWARQRLAEGDIESVADAAM
MEME-5	OsCrRLK1L14	510	531	+	57.4028	6.1e-19	DETLLLGRGGFGDVYRGEIDNG
MEME-7	OsCrRLK1L33	706	731	+	56.1343	1.19e-18	DEINLAEWAMQWSRRGRFDKIVDPAV
MEME-7	OsCrRLK1L31	762	787	+	56.0746	1.24e-18	GSGHIIQRVKQKVASGNISLVADARL
MEME-9	OsCrRLK1L27	249	267	+	51.4286	1.35e-18	LKYLNLSCNQLTGTIPDYL
MEME-5	OsCrRLK1L32	553	574	+	56.0972	1.37e-18	NFQLIIGEGGSGRVYHGRLEDN
MEME-9	OsCrRLK1L21	447	465	+	51.4156	1.37e-18	VQYLNLSNNNLTGSIPDAL
MEME-7	OsCrRLK1L1	796	821	+	55.597	1.71e-18	PMVNLVEWGLHWQRRDELEKIVDRRI
MEME-9	OsCrRLK1L7	424	442	+	51.1558	2.04e-18	LQYLDLSHNNLSGPIPNFL
MEME-5	OsCrRLK1L12	518	539	+	55.2222	2.27e-18	DEALLIGTGGFGKVYKGEVDEG
MEME-5	OsCrRLK1L36	629	650	+	55.1944	2.31e-18	NFKEEIGKGGFGTVFLGYLEDG
MEME-9	OsCrRLK1L36	483	501	+	50.8182	3.36e-18	LQYLDLSNNSLSGPIPDFL
MEME-7	OsCrRLK1L14	717	742	+	54.5224	3.48e-18	EQVSLREWALSCKKIGTLGEIIDPYL
MEME-5	OsCrRLK1L35	597	618	+	54.3472	3.67e-18	KFDRRIGSGGFGIVYYGKLTDG
MEME-5	OsCrRLK1L34	600	621	+	54.3472	3.67e-18	KFDRRIGSGGFGIVYYGKLTDG
MEME-5	OsCrRLK1L30	581	602	+	53.9583	4.52e-18	NFSVFIGEGGFGPVFHGQLKDG
MEME-9	OsCrRLK1L18	456	474	+	50.4675	5.51e-18	IQNLDLSNNKLTGPIPDAL
MEME-7	OsCrRLK1L9	717	742	+	53.4478	6.85e-18	EMVNLAEWATRRLRDGELDRIVDQKI
MEME-5	OsCrRLK1L17	531	552	+	52.5833	9.09e-18	DKSFLLGKGGFGNVYLGEIDSG
MEME-9	OsCrRLK1L31	430	448	+	49.8961	1.19e-17	LEKLNLSGNQLNGPIPDSL
MEME-5	OsCrRLK1L7	563	584	+	50.7222	2.21e-17	NFSQQVGKGGFGAVFLGYLENG
MEME-5	OsCrRLK1L1	584	605	+	50.6528	2.28e-17	DEGLVIGEGGFGKVYAAVLQDG
MEME-9	OsCrRLK1L5	489	507	+	49.0649	3.37e-17	LTVIDLSNNQLNGSIPDSI
MEME-8	OsCrRLK1L2	328	346	+	47.597	4.52e-17	GFTYLVRLHFCEIQYPITM
MEME-7	OsCrRLK1L5	810	835	+	49.5522	6.47e-17	QTVHLPNWVRQKIANGSVHDVVDKKL
MEME-7	OsCrRLK1L8	718	743	+	49.2836	7.47e-17	DEINLAEWAVSLQQKGELAKITDPRI
MEME-7	OsCrRLK1L20	852	877	+	49.2687	7.53e-17	EPTTIIQWTRQRLARGNIEGVVDVNM
MEME-9	OsCrRLK1L5	467	485	+	48.0649	1.07e-16	LKKLDLSHNNLTGTIPDYQ
MEME-7	OsCrRLK1L25	569	594	+	47.9403	1.51e-16	ELSHIVHRVKNKIATGNISLVADTRL
MEME-8	OsCrRLK1L12	307	325	+	46.4776	1.53e-16	NFDYLVRLHFCELFYDKPN
MEME-7	OsCrRLK1L26	531	556	+	47.2537	2.14e-16	GLGHVVQRVKKKIDAGNISLVADARL
MEME-7	OsCrRLK1L30	788	813	+	47.1493	2.25e-16	TNGHIVQRIKEKVNMGNIEAIADPRL
MEME-8	OsCrRLK1L17	312	330	+	45.8358	2.99e-16	GFTYLLRFHFCEIQYPITK
MEME-7	OsCrRLK1L7	769	794	+	46.3433	3.36e-16	VSIHIGEFVHQSLDHGSIESIVDARM
MEME-8	OsCrRLK1L14	311	329	+	45.7015	3.43e-16	GFYYLLRFHFCEIQYPITK
MEME-9	OsCrRLK1L3	473	491	+	46.8571	3.83e-16	LKSLNLSYNQLIGSVPDYL
MEME-8	OsCrRLK1L1	144	162	+	45.5821	3.87e-16	PGRHFVRLHFFPFVYLGYD
MEME-8	OsCrRLK1L11	363	381	+	45.5373	4.05e-16	GFSYFVRLHFCDIVSKALN
MEME-9	OsCrRLK1L18	480	498	+	46.6883	4.54e-16	LTFLDLTGNQLSGSIPSGL
MEME-9	OsCrRLK1L30	447	465	+	46.3896	6.09e-16	LEYLNLSNNDLTGSLPESL
MEME-9	OsCrRLK1L19	259	277	+	46.0649	8.33e-16	LTVLDLTGNQLNGSIPSGL
MEME-10	OsCrRLK1L21	350	368	+	43.4493	9.63e-16	TSNSTLPPIINAIEVFSVM
MEME-9	OsCrRLK1L32	428	446	+	45.7662	1.11e-15	LENLNLTGNQLDGTIPDSL
MEME-8	OsCrRLK1L6	34	52	+	44.4776	1.16e-15	SKKYLIRATFTYGNYDGLN
MEME-8	OsCrRLK1L5	115	133	+	44.4776	1.16e-15	SKKYLIRATFTYGNYDGLN
MEME-9	OsCrRLK1L7	448	466	+	45.4545	1.47e-15	LMFLDLSSNDLSGPIPYNL
MEME-8	OsCrRLK1L15	311	329	+	44.0896	1.68e-15	GFYYLLRFHFCEIEYPITK
MEME-8	OsCrRLK1L31	89	107	+	44.0299	1.78e-15	GSKYLVRLVFVYGNYDGKN
MEME-9	OsCrRLK1L20	492	510	+	45.1558	1.93e-15	IKNLDLSHNNLTGSIPNVI
MEME-9	OsCrRLK1L36	507	525	+	45.1299	1.98e-15	LKFLDLSSNKLSGSIPSDL
MEME-10	OsCrRLK1L36	386	404	+	42.8696	2.02e-15	APDSALPPIVNGLEIYSVQ
MEME-8	OsCrRLK1L36	123	141	+	43.8806	2.05e-15	GGRYLVRATFYYGNYDGAI
MEME-8	OsCrRLK1L20	147	165	+	43.7612	2.3e-15	GSKYLVRAKFLYGNYDGLN
MEME-8	OsCrRLK1L4	83	101	+	43.7164	2.4e-15	SKKYLIRATFTYGNYDGRN
MEME-10	OsCrRLK1L29	356	374	+	42.6812	2.54e-15	TAASALPPMLNAMEIYTVI
MEME-9	OsCrRLK1L20	516	534	+	44.7792	2.7e-15	LAVLDLTGNQLNGSIPSSL
MEME-8	OsCrRLK1L16	308	326	+	43.194	3.89e-15	GFHYLLRLHFCEIQHPITK
MEME-8	OsCrRLK1L23	321	339	+	42.9104	5.05e-15	GFSYLIRFHFCDIVSKALN
MEME-10	OsCrRLK1L31	333	351	+	42.029	5.52e-15	TANSALPPMLNAFEIYFLI
MEME-9	OsCrRLK1L6	393	411	+	43.7403	6.51e-15	LENFNLSNNQLDGPIPDSI
MEME-8	OsCrRLK1L7	83	101	+	42.6269	6.52e-15	GNKYFVRAVFYYANYDSLN
MEME-9	OsCrRLK1L3	451	469	+	43.4156	8.48e-15	LEILDLSHNNLSGTIPYNQ
MEME-10	OsCrRLK1L27	151	169	+	41.6232	8.75e-15	TATSSLPPILNAYEVYSRI
MEME-8	OsCrRLK1L3	101	119	+	42.194	9.59e-15	GKKYLIRTTFTYGNYDGLR
MEME-8	OsCrRLK1L29	105	123	+	41.791	1.36e-14	GTKYLVRLGFLYGNYDGEN
MEME-10	OsCrRLK1L18	359	377	+	41.2029	1.39e-14	TANSTLPPLINAVEVFSVI
MEME-8	OsCrRLK1L10	113	131	+	41.6418	1.55e-14	AGRKFLRLHFYPANYSNRN
MEME-10	OsCrRLK1L2	406	424	+	41.0145	1.7e-14	AKPQYYDAILNGLEVFKLP
MEME-10	OsCrRLK1L25	319	337	+	40.9565	1.81e-14	TSESTLRPMLNAFEVYSVI
MEME-9	OsCrRLK1L32	404	422	+	42.4026	1.87e-14	IISLDLSNSNLHGVISNNF
MEME-8	OsCrRLK1L18	112	130	+	40.8806	2.97e-14	GLKYLFRTTFFYGNYDGLN
MEME-8	OsCrRLK1L10	325	343	+	40.8358	3.08e-14	GYQYLVRLHFCEIQSGISK
MEME-9	OsCrRLK1L30	471	489	+	41.3636	4.01e-14	IHVLDLSGNQLNGTFPEAL
MEME-10	OsCrRLK1L35	343	361	+	40.1449	4.18e-14	TNDSSEGPILNAMEIYKYI
MEME-10	OsCrRLK1L34	346	364	+	40.1449	4.18e-14	TNDSSEGPILNAMEIYKYI
MEME-10	OsCrRLK1L26	329	347	+	40.1159	4.31e-14	TSASKLPPMLNAFEIYTLI
MEME-10	OsCrRLK1L5	369	387	+	40.1014	4.37e-14	TPDSQLPPLINAYEVYSRV
MEME-9	OsCrRLK1L21	471	489	+	41.1429	4.69e-14	LSVLDLAGNQLSGSIPSGL
MEME-8	OsCrRLK1L24	308	326	+	40.1642	5.38e-14	DFDYLVRLHFCELEYDKAE
MEME-9	OsCrRLK1L27	225	243	+	40.7013	6.38e-14	IISLDLSNSELQGQISYNF
MEME-9	OsCrRLK1L31	406	424	+	40.4805	7.41e-14	IISIDLSNSNLFGVISNNF
MEME-10	OsCrRLK1L15	387	405	+	39.5507	7.49e-14	SGPEYYDAILNGLEVFKLQ
MEME-8	OsCrRLK1L2	116	134	+	39.7164	7.74e-14	AGRKFLRLHFYPANYSSRD
MEME-8	OsCrRLK1L15	103	121	+	39.6269	8.31e-14	PGRMFVRLHFYPVAYGNYA
MEME-10	OsCrRLK1L32	331	349	+	39.3188	9.34e-14	TAKSLLPPMLNAYEIYTLI
MEME-8	OsCrRLK1L35	90	108	+	39.4478	9.59e-14	RTRYLVRATFLYGNFDNSN
MEME-8	OsCrRLK1L34	93	111	+	39.4478	9.59e-14	RTRYLVRATFLYGNFDNSN
MEME-9	OsCrRLK1L21	423	441	+	39.974	1.04e-13	ITSLNLSSSDLRGDISSSF
MEME-10	OsCrRLK1L16	383	401	+	38.971	1.29e-13	TNPEFVDAILNGLEVFKLQ
MEME-10	OsCrRLK1L6	295	313	+	38.8116	1.5e-13	TPSSELQPLINAFEVYSLV
MEME-9	OsCrRLK1L18	432	450	+	39.3766	1.53e-13	IIGLNLSSSGLSGEVSSYF
MEME-9	OsCrRLK1L19	211	229	+	39.3247	1.58e-13	VIKINLSSSGLSGEISSSF
MEME-10	OsCrRLK1L17	388	406	+	38.5072	1.97e-13	SKPEYFDAILNGLEVFKLQ
MEME-8	OsCrRLK1L17	103	121	+	38.3731	2.22e-13	PGRMFVRLHFYPTNYNGNL
MEME-10	OsCrRLK1L28	157	175	+	38.0725	2.89e-13	TDSSQLPPIVNAFEVYGRI
MEME-10	OsCrRLK1L12	380	398	+	38.0725	2.89e-13	TSASGTDPLLNGLEIFKLS
MEME-9	OsCrRLK1L35	458	476	+	38.0909	3.39e-13	LQYIHLEDNQLTGALPPSL
MEME-9	OsCrRLK1L34	461	479	+	38.0909	3.39e-13	LQYIHLEDNQLTGALPPSL
MEME-10	OsCrRLK1L19	140	158	+	37.8116	3.62e-13	TYNSTMRPFINAMEVYSVF
MEME-8	OsCrRLK1L9	103	121	+	37.6716	3.78e-13	PGRHFVRLRFFPFRYQSYD
MEME-9	OsCrRLK1L30	423	441	+	37.7792	4.07e-13	IISLDLSSSDLQGAISEQF
MEME-10	OsCrRLK1L3	353	371	+	37.6522	4.15e-13	TNSSELPPLINAFEAYSLV
MEME-8	OsCrRLK1L21	103	121	+	37.4627	4.41e-13	GLKYLIRAAFVYGNYDGLK
MEME-10	OsCrRLK1L15	174	192	+	37.087	6.64e-13	STQNGSYAFVNGIEIVPTP
MEME-10	OsCrRLK1L14	174	192	+	37.087	6.64e-13	STQNGSYAFVNGIEIVPTP
MEME-8	OsCrRLK1L11	164	182	+	36.8657	6.85e-13	PGHHWIRLHFLPIPDDHYN
MEME-8	OsCrRLK1L13	312	330	+	36.7313	7.55e-13	NFTYIVRLHFCELLLSKPN
MEME-10	OsCrRLK1L14	387	405	+	36.8841	7.83e-13	SRPQYYDAILNGLEVFKLW
MEME-10	OsCrRLK1L24	173	191	+	36.7681	8.59e-13	SPDAESFAFINAMEIVPVS
MEME-9	OsCrRLK1L7	400	418	+	36.1688	1.01e-12	ITSLNLSSSGLAGSIATYF
MEME-10	OsCrRLK1L10	401	419	+	36.3188	1.23e-12	NKPQYYNAILNGMEVFKLQ
MEME-10	OsCrRLK1L16	172	190	+	36.1884	1.36e-12	PHHTGSYAFVNGIEVVSTP
MEME-10	OsCrRLK1L11	436	454	+	36.1594	1.39e-12	TDTSNPNAILNGLEIMKIS
MEME-10	OsCrRLK1L24	381	399	+	36.1014	1.45e-12	AGPAATDALLNGMEIFKVS
MEME-10	OsCrRLK1L30	351	369	+	36.0725	1.48e-12	TNASVLPPMLNAIEIYYQV
MEME-10	OsCrRLK1L11	229	247	+	36.029	1.53e-12	TPKKDSIAFINAIEVVSAP
MEME-10	OsCrRLK1L23	188	206	+	35.971	1.6e-12	FKPSNGIAFINAIEVVSVP
MEME-8	OsCrRLK1L23	125	143	+	35.6418	1.64e-12	QGRHFVRLYFFAFAYQSYD
MEME-10	OsCrRLK1L17	175	193	+	35.7536	1.89e-12	STRNGSYAFVNGIEIVPTP
MEME-10	OsCrRLK1L7	327	345	+	35.6377	2.06e-12	TKNATLPPILNAMEMYLVK
MEME-10	OsCrRLK1L13	176	194	+	35.4928	2.3e-12	AMNNASYAFVNGIEIISMP
MEME-10	OsCrRLK1L20	395	413	+	35.4928	2.3e-12	AGSSTLPPILNAAEAFSVI
MEME-9	OsCrRLK1L35	482	500	+	34.0519	2.98e-12	LKELYIQNNKLSGEVPQAL
MEME-9	OsCrRLK1L34	485	503	+	34.0519	2.98e-12	LKELYIQNNKLSGEVPQAL
MEME-9	OsCrRLK1L35	411	429	+	33.5974	3.71e-12	IFSISLSGKNITGSIPVEL
MEME-9	OsCrRLK1L34	414	432	+	33.5974	3.71e-12	IFSISLSGKNITGSIPVEL
MEME-9	OsCrRLK1L35	435	453	+	33.2857	4.31e-12	LVELKLDGNSFTGQIPDFT
MEME-9	OsCrRLK1L34	438	456	+	33.2857	4.31e-12	LVELKLDGNSFTGQIPDFT
MEME-9	OsCrRLK1L5	443	461	+	32.6623	5.76e-12	IVEINLSGSGLQGELEISF
MEME-10	OsCrRLK1L2	190	208	+	34.1304	6.07e-12	KGHPNAYAFVNGIEVVSSP
MEME-8	OsCrRLK1L26	96	114	+	33.5075	6.89e-12	GAKYLVRVIAFYGNYDGKN
MEME-10	OsCrRLK1L12	171	189	+	33.8551	7.33e-12	DPSPGSFAFVNAIEVMLTP
MEME-8	OsCrRLK1L22	314	332	+	33.2985	7.88e-12	AFGYLVRLFFADIVSKSMN
MEME-8	OsCrRLK1L1	359	377	+	33.1194	8.85e-12	SASYLIRFHFCDIVSSVPG
MEME-9	OsCrRLK1L3	428	446	+	30.7143	1.37e-11	IILVNLSASRLSGWINPSF
MEME-10	OsCrRLK1L33	168	186	+	32.8696	1.4e-11	TPESGGLAFVNAIELFPAP
MEME-10	OsCrRLK1L10	187	205	+	32.6087	1.65e-11	KGHPNAFAFVNGIEVVSSP
MEME-9	OsCrRLK1L20	468	486	+	30.1429	1.75e-11	ITGVNMSYAGLSGDISSYF
MEME-8	OsCrRLK1L14	103	121	+	31.7164	2.13e-11	PGRIFVRLYFYPVAYGYYA
MEME-10	OsCrRLK1L9	167	185	+	32.1304	2.23e-11	TPTGKKVAFVNAIEVVSHP
MEME-10	OsCrRLK1L4	335	353	+	32.058	2.33e-11	KQPTSQPPLINAFEVYSLV
MEME-8	OsCrRLK1L31	271	289	+	31.4478	2.51e-11	AKEYVVYLHFADFQSSKLR
MEME-8	OsCrRLK1L33	295	313	+	31.3284	2.7e-11	NSSYVVRLHFCAFEELSSV
MEME-10	OsCrRLK1L1	221	239	+	31.4638	3.33e-11	VPLAGRLAFVNAIEVVSVP
MEME-10	OsCrRLK1L23	394	412	+	30.7971	4.91e-11	LNNALPDGILNGLEVMKMS
MEME-9	OsCrRLK1L36	459	477	+	27.5195	5.14e-11	VTALNLSSSVLIGPVNLSF
MEME-9	OsCrRLK1L6	369	387	+	27.1429	5.98e-11	ITRINLSASGLIGGLHIAF
MEME-10	OsCrRLK1L13	386	404	+	30.2174	6.8e-11	SGSEFFDSLLNGLEIFKMS
MEME-8	OsCrRLK1L30	103	121	+	29.7313	6.92e-11	GQKYLIRGMFMHGNYDNKG
MEME-10	OsCrRLK1L8	383	401	+	30.1594	7.03e-11	SDKSDAGGMLNGLEIMKLR
MEME-8	OsCrRLK1L12	96	114	+	29.4925	7.93e-11	PGNYCLRLHFFPYTFGNFS
MEME-8	OsCrRLK1L13	102	120	+	29.4179	8.27e-11	EERHWVRLHFYPASYHDLP
MEME-10	OsCrRLK1L8	161	179	+	29.4783	1.02e-10	TPDAGSTAFVSAIELFPAP
MEME-10	OsCrRLK1L22	181	199	+	28.4928	1.71e-10	YPLKGSAAFINAIEVVNAP
MEME-8	OsCrRLK1L16	100	118	+	27.7313	2.1e-10	PGRVFLRLYFYPTEYADRA
MEME-8	OsCrRLK1L8	309	327	+	27.6567	2.19e-10	DSDYLVRLHWCDYSLVSSV
MEME-10	OsCrRLK1L33	371	389	+	27.8116	2.4e-10	ASSDSKKAILNGLEIMKLR
MEME-8	OsCrRLK1L9	307	325	+	27.4478	2.45e-10	VSDYLLRLHLCDIVSKATL
MEME-8	OsCrRLK1L33	103	121	+	26.9254	3.23e-10	NTTLVLRLHFFPFASQSGD
MEME-8	OsCrRLK1L30	285	303	+	26.8806	3.31e-10	TPGYLIGLHFTDFQQGQLR
MEME-10	OsCrRLK1L9	381	399	+	26.913	3.71e-10	ATNALPGGFLNGLEIMRIV
MEME-8	OsCrRLK1L8	96	114	+	26.3284	4.41e-10	NVSRVLRLHFFPFTSSSSV
MEME-8	OsCrRLK1L29	288	306	+	26.0299	5.14e-10	SSEYMVFLHFADFQKIQPR
MEME-8	OsCrRLK1L22	119	137	+	23.3284	1.93e-09	PGWHFVRLYLFPLKNSDFD
MEME-10	OsCrRLK1L1	432	450	+	22.0725	3.03e-09	QKITTPAAILNGLEIMRIL
MEME-8	OsCrRLK1L24	99	117	+	22.1642	3.3e-09	AGSYFLRLHFSQLPTNFST
MEME-8	OsCrRLK1L32	269	287	+	18.8806	1.37e-08	FIEFMVFLHFADFQDSKIR
MEME-8	OsCrRLK1L18	293	311	+	18.0597	1.92e-08	TPGYIAIFHFSELQLLPGN
MEME-10	OsCrRLK1L22	386	404	+	16.029	2.89e-08	EDTGRVDALLSGVEVLKMS
MEME-8	OsCrRLK1L19	73	91	+	15.6866	4.86e-08	SPGYIAIMHFSELELSPPS
MEME-8	OsCrRLK1L7	263	281	+	15.4478	5.32e-08	SSKYFFVLYFSELQSVPSN
MEME-10	OsCrRLK1L5	394	412	+	13.4493	7e-08	TASSDVDSMKTIKEKYMVI
MEME-10	OsCrRLK1L6	432	450	+	7.30435	4.84e-07	TPCTGLYPLEAVLERLEFA
MEME-8	OsCrRLK1L21	284	302	+	7.53731	8.22e-07	TPGYIANFYFTEVQLLPSN
MEME-1	OsCrRLK1L19	431	487	+	-211.846	2.3e-06	LTWRERLRIALESAQGKSAVLRDPEPISIIHWAQQRLAQGNIEEVVDACMCGDHDVI
MEME-3	OsCrRLK1L1	689	729	+	-136.93	3.76e-06	ACAGAARGLLYLHTATAKPVIHRDVKSSNILLDDGLTAKVA
MEME-6	OsCrRLK1L1	206	252	+	-126.083	4.13e-06	EFLLDVARDTLVVTFVPLAGRLAFVNAIEVVSVPDDLIGAADSSLST
MEME-8	OsCrRLK1L36	316	334	+	0.223881	7.15e-06	TTTYLLLLYFAELQRLPAG
MEME-10	OsCrRLK1L22	71	89	+	-3.69565	9.75e-06	KTDAQSNSLLSAKDAIKVA
MEME-10	OsCrRLK1L20	562	580	+	-3.94203	1.04e-05	LPQKKSNSMLAVYVAVPVV
MEME-8	OsCrRLK1L3	290	308	+	-2.1791	1.36e-05	SLELLPIFHFAEIEKNRPN
MEME-8	OsCrRLK1L25	259	277	+	-2.19403	1.37e-05	MGQLEVFMHFADFQNSQIR
MEME-5	OsCrRLK1L33	309	330	+	-39.9583	1.41e-05	ELSSVIGEGVDFNVYLMQAMGT
MEME-10	OsCrRLK1L18	384	402	+	-5.26087	1.43e-05	TDPEDVAAITAIKEKYQVV
MEME-10	OsCrRLK1L8	543	561	+	-6.13043	1.77e-05	ASKQGLPEFQTEIEVLSRI
MEME-10	OsCrRLK1L20	209	227	+	-6.33333	1.86e-05	VNTGAGTPFISGLDLRPLP
MEME-8	OsCrRLK1L26	267	285	+	-3.97015	2.17e-05	AHKCMIFAYLADFQNSQLR
MEME-9	OsCrRLK1L8	111	129	+	-17.4156	2.23e-05	SSSVNLSSASFSVSVRDAY
MEME-2	OsCrRLK1L24	738	786	+	-187.382	2.25e-05	KQKLLETIIDPRLEGNYTLESIRKFSEIAEKCLADEGRSRPSIGEVLWH
MEME-7	OsCrRLK1L4	177	202	+	-39.0597	2.52e-05	VNVSVAVSYFSRQRYGQVNDVITRYP
MEME-9	OsCrRLK1L13	470	488	+	-18.4286	2.76e-05	RKVLNNSASHSSGWLPVYG
MEME-10	OsCrRLK1L30	170	188	+	-8.02899	2.78e-05	VDNGEGTPFISSLEMRPMK
MEME-3	OsCrRLK1L21	280	320	+	-151.31	3.14e-05	PKDPTPGYIANFYFTEVQLLPSNALRQFYINLNGRLVYNES
MEME-10	OsCrRLK1L25	144	162	+	-8.78261	3.31e-05	VNTGRGTPFVSAVELRPLG
MEME-1	OsCrRLK1L9	682	738	+	-232.692	3.43e-05	FRRQMLTEKSDVYSFGVVLLEVLCARAVIDPTLPREMVNLAEWATRRLRDGELDRIV
MEME-10	OsCrRLK1L31	161	179	+	-9.01449	3.49e-05	VNTGSGTPFVSTVELRPLV
MEME-2	OsCrRLK1L35	278	326	+	-191.926	4.04e-05	VSYFAEIEDLTPNQTRKFKLVIPGKPEFSKPTVDVEENAQGKYRLYEPG
MEME-10	OsCrRLK1L21	165	183	+	-9.73913	4.12e-05	VNTGTGTPFISGLDLRPLK
MEME-10	OsCrRLK1L30	4	22	+	-10	4.37e-05	SPPSYLFIIVTGVLLVLVH
MEME-7	OsCrRLK1L10	436	461	+	-42.194	4.44e-05	PTASGGNSGKKSSVGPIIGGVIGGLV
MEME-10	OsCrRLK1L7	145	163	+	-10.1304	4.51e-05	VNKGTGTPFISGLDLRPLK
MEME-6	OsCrRLK1L8	99	145	+	-142.583	4.7e-05	RVLRLHFFPFTSSSSVNLSSASFSVSVRDAYTLLSSFSPPRDGVVKE
MEME-5	OsCrRLK1L5	178	199	+	-46.2361	4.71e-05	SVSVCLINMGSGTPFISTLDLR
MEME-6	OsCrRLK1L33	364	410	+	-142.722	4.79e-05	TVSIGRAASSDSKKAILNGLEIMKLRAVDMTPASSSGKTSKVVVVAV
MEME-10	OsCrRLK1L18	174	192	+	-10.5362	4.94e-05	VNTGAGTPFISGLDLRPLK
MEME-10	OsCrRLK1L34	3	21	+	-10.8261	5.27e-05	SASAAAAALVLLFLAFSLS
MEME-9	OsCrRLK1L23	375	393	+	-21.6364	5.31e-05	VLSSNDASNKLSISIGPST
MEME-1	OsCrRLK1L10	802	858	+	-236.323	5.32e-05	PSMGDVLWNLEFALQMQESAEESGSLGCGMSDDSTPLVIVGKKDPNDPSIESSTTTT
MEME-10	OsCrRLK1L13	448	466	+	-10.9565	5.43e-05	AGGAAAFGIVAAICIVVYQ
MEME-7	OsCrRLK1L5	843	868	+	-43.9104	6.01e-05	HLQTVIDLAMNCLENASIDRPSMTEV
MEME-8	OsCrRLK1L24	6	24	+	-8.22388	6.16e-05	FAWLLLILVLFSILEDVRG
MEME-9	OsCrRLK1L2	420	438	+	-22.5714	6.4e-05	VFKLPLSNGSLAGLNPVPT
MEME-6	OsCrRLK1L11	576	622	+	-144.986	6.55e-05	EKAVIGVGGFGKVYLGVLEDGTKLAIKRGNPSSDQGMNEFLTEIQML
MEME-3	OsCrRLK1L30	685	725	+	-156.704	6.64e-05	IAHEAAQGLDYLHTGCVLPIVHRDVKSHNILLGCDLTAKIS
MEME-10	OsCrRLK1L24	550	568	+	-11.942	6.76e-05	ESQQGVKEFETEIEILSRL
MEME-9	OsCrRLK1L17	158	176	+	-22.974	6.93e-05	EFSVNVTSSSLKLTFAPST
MEME-3	OsCrRLK1L20	746	786	+	-157.606	7.5e-05	IVLESAQGLEYLHKACSPRFVHRDVKSSNILLNANLEAKVA
MEME-7	OsCrRLK1L5	499	524	+	-45.3582	7.72e-05	LNGSIPDSILQRYKAGLLELRLEGNP
MEME-3	OsCrRLK1L32	765	805	+	-158	7.91e-05	RVKQKVDSGDISSIADQRLGSDYDVSSMWKVVEIALLCTEP
MEME-6	OsCrRLK1L11	214	260	+	-146.389	7.93e-05	EYIVATQGDTLKIIFTPKKDSIAFINAIEVVSAPPSLIPNTTTGMAP
MEME-6	OsCrRLK1L2	137	183	+	-146.458	8.01e-05	DARFSVSVPAANVTLLSNFSAYQTATALNFAYIVREFSVNVTTPTME
MEME-6	OsCrRLK1L23	40	86	+	-146.611	8.18e-05	SSICVSTAQFKPADNYLVDCGSSKSTTLGTRTFAADGAAPVKVDTSL
MEME-7	OsCrRLK1L15	755	780	+	-46.1642	8.86e-05	CLRMFADCAKQCVADRSIDRPLMSDV
MEME-10	OsCrRLK1L36	187	205	+	-13.4348	9.37e-05	VNIGKGTPFISGLDLRPLK
MEME-8	OsCrRLK1L10	93	111	+	-10.2239	9.79e-05	VPYLTARFSAAPFTYSFPV
