# Supplementary material for: Identification and Functional Characterization of the CrRLK1L Gene Family in Salt Tolerance in Rice (Oryza sativa L.)
Source: Genes (Basel). 2025 Dec 4;16(12):1454. doi: 10.3390/genes16121454 (PMC12733022; doi:10.3390/genes16121454)
Supplement: Supplementary file 1 [file genes-16-01454-s001.zip › Supplementary Data/Table S5.xls]

## Sheet: cis
Table S5. Cis-elements analysis of OsCrRLK1L1 genes
Gene Name	Plant hormone related	Transcription factor	Stress
OsCrRLK1L1	ABRE; ERE; P-box; CGTCA-motif; TGACG-motif	MYB; MYB recognition site; Myb-binding site; MYC; Myc	ARE; DRE core; GARE-motif; LTR; WUN-motif; as-1
OsCrRLK1L2	ABRE; ABRE3a; ABRE4; TGA-element; CGTCA-motif; TGACG-motif	MYB; MYB recognition site; Myb; Myb-binding site; MYC	DRE core; GARE-motif; GC-motif; MBS; STRE; W box; WRE3; WUN-motif; as-1
OsCrRLK1L3	ABRE; ERE; TGA-element; CGTCA-motif; TCA; TCA-element; TGACG-motif	MYB; MYB recognition site; MYB-like sequence; Myb; Myb-binding site; MYC	ARE; DRE core; GARE-motif; GC-motif; LTR; STRE; W box; as-1
OsCrRLK1L4	ABRE; P-box; TGA-element; CGTCA-motif; TCA-element; TGACG-motif	MYB; MYB recognition site; MYB-like sequence; Myb; Myb-binding site; MYC	ARE; DRE core; LTR; MBS; STRE; W box; as-1
OsCrRLK1L5	ABRE; ABRE3a; ABRE4; P-box; AuxRR-core; TGA-element; CGTCA-motif; TCA; TGACG-motif	MYB; MYB recognition site; MYB-like sequence; MYC	ARE; LTR; STRE; W box; as-1
OsCrRLK1L6	ABRE; TGA-element; CGTCA-motif; TCA-element; TGACG-motif	MYB; MYB recognition site; MYC	ARE; W box; WUN-motif; as-1
OsCrRLK1L7	ABRE; ABRE3a; ABRE4; TGA-element; TCA	MYB; MYB recognition site; Myb; Myb-binding site; MYC	DRE core; GARE-motif; STRE; W box; WUN-motif
OsCrRLK1L8	ABRE; ERE; TATC-box; TGA-element; CGTCA-motif; TGACG-motif	MYB; Myb; Myb-binding site	ARE; DRE core; GARE-motif; GC-motif; LTR; MBS; STRE; WRE3; as-1
OsCrRLK1L9	ABRE; ABRE3a; ABRE4; ERE; TATC-box; TGA-element; CGTCA-motif; TCA; TCA-element; TGACG-motif	MYB; MYB recognition site; Myb; Myb-binding site; MYC	ARE; GC-motif; STRE; W box; WRE3; as-1
OsCrRLK1L10	ABRE; CGTCA-motif; TGACG-motif	MYB; MYB recognition site; MYB-like sequence; Myb; Myb-binding site; MYC; Myc	GC-motif; MBS; STRE; WRE3; as-1
OsCrRLK1L11	ABRE; ERE; AuxRR-core; TGA-element	MYB; MYB-like sequence; Myb; Myb-binding site; MYC	ARE; GARE-motif; MBS; STRE; W box; WRE3
OsCrRLK1L12	P-box; CGTCA-motif; TCA; TGACG-motif	MYB; MYC	ARE; LTR; STRE; W box; WRE3; WUN-motif; as-1
OsCrRLK1L13	ABRE; AuxRR-core; CGTCA-motif; TCA-element; TGACG-motif	MYB; MYB recognition site; Myb; Myb-binding site; MYC; Myc	ARE; LTR; MBS; STRE; W box; as-1
OsCrRLK1L14		MYB; MYB recognition site; MYB-like sequence; Myb; Myb-binding site; MYC	DRE core; LTR; MBS; STRE; W box; WRE3; WUN-motif
OsCrRLK1L15	ABRE; ERE; TATC-box; TGA-element; CGTCA-motif; TCA-element; TGACG-motif	MYB; MYB-like sequence; Myb; MYC	ARE; MBS; MBSI; STRE; W box; WRE3; as-1
OsCrRLK1L16	ABRE; AuxRE; CGTCA-motif; TGACG-motif	MYB; MYB recognition site; MYB-like sequence; Myb; Myb-binding site; MYC; Myc	ARE; GARE-motif; MBS; STRE; WRE3; as-1
OsCrRLK1L17	ABRE; ERE; AuxRR-core; TGA-element; ACTCATCCT sequence; CGTCA-motif; TGACG-motif	MYB; MYB recognition site; MYB-like sequence; Myb; Myb-binding site; MYC	ARE; DRE core; GARE-motif; GC-motif; LTR; MBS; STRE; W box; WRE3; as-1
OsCrRLK1L18	ABRE; ABRE3a; ABRE4; CGTCA-motif; TCA; TCA-element; TGACG-motif	MYB; MYB recognition site; MYB-like sequence; Myb; Myb-binding site; MYC	W box; WRE3; as-1
OsCrRLK1L19	ABRE; ERE; AuxRR-core; TGA-element; CGTCA-motif; TGACG-motif	MYB; Myb-binding site; MYC	ARE; DRE core; LTR; STRE; W box; as-1
OsCrRLK1L20	ABRE; TGA-element; CGTCA-motif; TCA; TCA-element; TGACG-motif	MYB; MYB recognition site; MYB-like sequence; Myb; Myb-binding site; MYC	DRE core; GARE-motif; GC-motif; LTR; MBS; STRE; W box; WRE3; as-1
OsCrRLK1L21	ABRE; ABRE3a; ABRE4; ERE; AuxRR-core; CGTCA-motif; TCA-element; TGACG-motif	MYB; Myb; Myb-binding site; MYC; Myc	ARE; GARE-motif; MBS; STRE; WUN-motif; as-1
OsCrRLK1L22	ABRE; ABRE3a; ABRE4; ERE; CGTCA-motif; TCA-element; TGACG-motif	MYB; Myb-binding site; MYC; Myc	ARE; CARE; DRE core; GC-motif; STRE; W box; WRE3; WUN-motif; as-1
OsCrRLK1L23	ABRE; ABRE3a; ABRE4; ERE; P-box; CGTCA-motif; TCA-element; TGACG-motif	MYB; MYB recognition site; MYB-like sequence; Myb; Myb-binding site; MYC	ARE; CARE; GARE-motif; STRE; WRE3; as-1
OsCrRLK1L24	ABRE; TGA-element; CGTCA-motif; TCA-element; TGACG-motif	MYB; Myb-binding site; MYC	ARE; DRE core; GARE-motif; STRE; W box; as-1
OsCrRLK1L25	ABRE; ABRE3a; ABRE4; P-box; TATC-box; CGTCA-motif; TGACG-motif	MYB; MYB recognition site; MYB-like sequence; Myb; MYC	DRE core; STRE; as-1
OsCrRLK1L26	ABRE; ABRE3a; ABRE4; CGTCA-motif; TCA-element; TGACG-motif	MYB; MYB-like sequence; Myb; Myb-binding site; MYC	ARE; GARE-motif; LTR; MBS; STRE; WUN-motif; as-1
OsCrRLK1L27	AuxRR-core; CGTCA-motif; TCA; TCA-element; TGACG-motif	MYB; MYB-like sequence; Myb-binding site; MYC; Myc	ARE; MBSI; STRE; WRE3; as-1
OsCrRLK1L28	ERE; TGA-element	MYB; MYB recognition site; MYB-like sequence; Myb; Myb-binding site; MYC	ARE; LTR; STRE; W box
OsCrRLK1L29	ABRE; ABRE3a; ABRE4; ERE; CGTCA-motif; TGACG-motif	MYB; MYB-like sequence; Myb; Myb-binding site; MYC; Myc	ARE; LTR; MBS; STRE; W box; WRE3; WUN-motif; as-1
OsCrRLK1L30	ABRE; ERE; AuxRR-core; TGA-element; CGTCA-motif; TCA; TGACG-motif	MYB; MYB recognition site; MYB-like sequence; Myb; Myb-binding site; MYC	ARE; DRE core; LTR; MBS; STRE; W box; WRE3; as-1
OsCrRLK1L31	ERE; TATC-box; TGA-element; CGTCA-motif; TCA; TGACG-motif	MYB; MYB recognition site; MYB-like sequence; Myb; MYC; Myc	ARE; GC-motif; LTR; STRE; W box; as-1
OsCrRLK1L32	ABRE; ABRE3a; ABRE4; ERE; P-box; TCA; TCA-element	MYB; MYB recognition site; MYB-like sequence; Myb; MYC; Myc	ARE; LTR; STRE; W box; WRE3; WUN-motif
OsCrRLK1L33	ABRE; ERE; P-box; AuxRR-core; TGA-element; CGTCA-motif; TCA-element; TGACG-motif	MYB; MYB-like sequence; Myb; MYC	ARE; CARE; DRE core; GC-motif; MBS; STRE; W box; WRE3; as-1
OsCrRLK1L34	ABRE; ABRE3a; ABRE4; P-box; TCA-element	MYB; MYB recognition site; MYB-like sequence; Myb; Myb-binding site; MYC	ARE; CARE; GARE-motif; STRE; W box; WUN-motif
OsCrRLK1L35	ABRE; ERE; P-box; CGTCA-motif; TGACG-motif	MYB; Myb-binding site; MYC	GARE-motif; W box; WUN-motif; as-1
OsCrRLK1L36	ABRE; ABRE3a; ABRE4; ERE; P-box; TGA-element; CGTCA-motif; TCA-element; TGACG-motif	MYB; MYB recognition site; MYB-like sequence; Myb; Myb-binding site; MYC; Myc	MBS; W box; WRE3; as-1
