# Supplementary material for: Identification and Functional Characterization of the CrRLK1L Gene Family in Salt Tolerance in Rice (Oryza sativa L.)
Source: Genes (Basel). 2025 Dec 4;16(12):1454. doi: 10.3390/genes16121454 (PMC12733022; doi:10.3390/genes16121454)
Supplement: Supplementary file 1 [file genes-16-01454-s001.zip › Supplementary Data/Table S6.xls]

## Sheet: Sheet1
Table S6. Ka/Ks values of duplicate gene pairs in rice
Gene Name	Method	Ka	Ks	Ka/Ks	Duplication Type	P-Value(Fisher)
OsCrRLK1L14-OsCrRLK1L15	YN	0.10035	0.316114	0.31745	Segmental Duplication	8.15949e-22
OsCrRLK1L16-OsCrRLK1L17	YN	0.281988	1.67295	0.168558	Segmental Duplication	1.37978e-40
OsCrRLK1L25-OsCrRLK1L26	YN	0.248286	0.602629	0.412005	Segmental Duplication	1.26105e-14
OsCrRLK1L27-OsCrRLK1L28	YN	0.290667	1.54082	0.188645	Segmental Duplication	3.11574e-34
OsCrRLK1L30-OsCrRLK1L31	YN	0.451697	4.03341	0.111989	Segmental Duplication	7.70844e-73
OsCrRLK1L34-OsCrRLK1L35	YN	0.00305246	0.0257835	0.118388	Tandem Repeat	4.72458e-08
OsCrRLK1L4-OsCrRLK1L5	YN	0.234769	0.792997	0.296053	Segmental Duplication	7.07722e-30
