# Supplementary material for: Identification and Functional Characterization of the CrRLK1L Gene Family in Salt Tolerance in Rice (Oryza sativa L.)
Source: Genes (Basel). 2025 Dec 4;16(12):1454. doi: 10.3390/genes16121454 (PMC12733022; doi:10.3390/genes16121454)
Supplement: Supplementary file 1 [file genes-16-01454-s001.zip › Supplementary Data/Table S7.xls]

## Sheet: Sheet1
Table S7. The RNA-seq data of OsCrRLK1L genes in various tissues from NCBI
Gene Name	Leaf	Root	Panicle	Seed
OsCrRLK1L1	1.1136215279354	0.568714081962259	-0.94433	-0.738006
OsCrRLK1L2	0.550285884893146	-0.567968	1.09843769710249	-1.08076
OsCrRLK1L3	-0.526476	1.49737974720394	-0.553825	-0.417078
OsCrRLK1L4	1.22474487139159	0	-1.22474	0
OsCrRLK1L5	-0.495359	1.49993273527223	-0.4914	-0.513174
OsCrRLK1L6	-0.95261	0.666204548575524	1.03977719263657	-0.753371
OsCrRLK1L33	0.0423741335426576	-0.466115	1.37186257344357	-0.948121
OsCrRLK1L34	0.422170202403708	-0.280231	1.09804048716314	-1.23998
OsCrRLK1L35	1.02951280847121	-0.436467	0.590536501293843	-1.18358
OsCrRLK1L36	-0.454265	1.49830439968707	-0.565136	-0.478903
OsCrRLK1L7	-0.529921	-0.0993601	1.43520150638829	-0.805921
OsCrRLK1L8	0.252773761720054	1.30948211898584	-0.758321	-0.803935
OsCrRLK1L9	1.35873244097351	-1.01905	-0.339683	0
OsCrRLK1L10	0.254136806513325	-0.120596	1.13986830374475	-1.27341
OsCrRLK1L11	-0.839478	1.37182989915628	0.102375365608677	-0.634727
OsCrRLK1L12	0.0611084173427756	-0.416256	1.3522933296678	-0.997146
OsCrRLK1L13	1.5	-0.5	-0.5	-0.5
OsCrRLK1L14	-1.07558	0.564117103008155	1.0906263991491	-0.57916
OsCrRLK1L15	1.49717854849929	-0.547495	-0.537116	-0.412567
OsCrRLK1L16	1.39674721652266	-0.188214	-0.980695	-0.227838
OsCrRLK1L17	0.838551032613936	0.887589104696622	-0.961146	-0.764994
OsCrRLK1L18	-0.5	1.5	-0.5	-0.5
OsCrRLK1L20	-0.5	1.5	-0.5	-0.5
OsCrRLK1L23	0.527001609886746	-0.13243	0.948770266310596	-1.34334
OsCrRLK1L24	0.0385557733846354	-0.728276	1.40085976630842	-0.71114
OsCrRLK1L26	-0.495399	1.49998943068378	-0.499996	-0.504594
OsCrRLK1L27	1.49995344759362	-0.505555	-0.505555	-0.488843
OsCrRLK1L28	1.5	-0.5	-0.5	-0.5
OsCrRLK1L29	1.49118935109526	-0.629613	-0.497063	-0.364513
OsCrRLK1L30	1.43691924064221	-0.764725	-0.585633	-0.0865614
OsCrRLK1L31	-0.500918	1.49999754543619	-0.497472	-0.501607
OsCrRLK1L32	1.49776178932078	-0.473975	-0.57509	-0.448697
