# Supplementary material for: Identification and Functional Characterization of the CrRLK1L Gene Family in Salt Tolerance in Rice (Oryza sativa L.)
Source: Genes (Basel). 2025 Dec 4;16(12):1454. doi: 10.3390/genes16121454 (PMC12733022; doi:10.3390/genes16121454)
Supplement: Supplementary file 1 [file genes-16-01454-s001.zip › Supplementary Data/Table S8.xls]

## Sheet: Sheet1
Table S7. RNA sequencing data for the OsCrRLK1L gene in japonica rice under salt stress conditions from NCBI
Gene Name	Root				Shoot
	0h	1h	6h	72h	0h	1h	6h	72h
OsCrRLK1L1	-0.678843	-1.00399	-0.552245	-0.600604	0.136181445751316	0.201053155744725	2.24706757274898	0.251377876224461
OsCrRLK1L2	0.917488543105812	1.42426521941919	0.491461996534676	0.400037999067886	-0.897997	-0.626046	-0.818639	-0.890572
OsCrRLK1L3	0.0162028894844547	1.7972581699575	0.155926507895856	-0.330581	-0.572993	-0.455154	-0.135305	-0.475355
OsCrRLK1L4	-0.569787	-0.301652	-0.569787	0.234618069527784	-0.194398	-0.0871439	1.19990384129924	0.288245056848421
OsCrRLK1L5	0.374302968094595	1.35503477597036	1.15192463824461	-0.414168	-0.592804	-0.620054	-0.605924	-0.648312
OsCrRLK1L6	0.509097222486698	1.40663245048819	1.10180916550655	0.00105841418396403	-0.80757	-0.765233	-0.612822	-0.832972
OsCrRLK1L7	-0.574263	-0.713386	-1.30012	0.399602050201139	0.487310352610472	-0.16899	0.85629010757387	1.01356016706647
OsCrRLK1L8	0.885675258848919	0.94781368927224	0.854876210726056	1.03318648933211	-0.915799	-0.846096	-0.960106	-0.999551
OsCrRLK1L9	-1.04143	0.110790049283356	-0.096018	-0.568722	-0.18465	0.376686167563409	0.465318206990093	0.938022417265743
OsCrRLK1L10	1.09412218662484	0.750376464381283	0.516197279867433	1.09643697263322	-0.77391	-0.885791	-0.701766	-1.09567
OsCrRLK1L11	0.578417932387166	0.711578895238888	0.378676488109583	1.47725443163629	-0.853062	-0.753192	-0.719901	-0.819772
OsCrRLK1L12	0.836105661261441	0.899052215210158	1.31800796772129	0.547170659529626	-0.986249	-0.972834	-0.739622	-0.901632
OsCrRLK1L13	-0.768179	-0.797305	-0.797305	-0.768179	0.513333079171986	0.746335327874163	1.6492190415951	0.222080268294263
OsCrRLK1L14	0.272026945540728	0.191216670328061	0.511884195535013	-0.194305	-0.79086	-0.354381	1.62984545516503	-1.26543
OsCrRLK1L15	-0.658719	-0.658719	-0.658719	-0.468246	1.11902923165339	0.674592090003816	1.30950229236035	-0.658719
OsCrRLK1L16	-0.29	-0.40218	0.492358892387523	1.00490534554812	-0.987256	-0.718411	1.37819389445376	-0.477611
OsCrRLK1L17	-0.237936	0.579278482111244	1.12074406061423	0.290152280451312	-1.08099	-0.706132	1.14901823175448	-1.11413
OsCrRLK1L18	0.901764906260235	1.16453083921024	0.280681792014775	1.14064302712387	-0.889821	-0.79427	-0.913709	-0.889821
OsCrRLK1L20	0.490358970764966	0.221669123770464	-0.100759	2.15623602213088	-0.691876	-0.691876	-0.691876	-0.691876
OsCrRLK1L22	1.42886901662352	-0.204124	-0.204124	-0.204124	-0.204124	-0.204124	-0.204124	-0.204124
OsCrRLK1L23	0.97350566100208	1.0314849210985	0.722011208116306	0.5337668571539	-0.657443	-0.753072	-0.763613	-1.08664
OsCrRLK1L24	0.690048730575372	1.09681429807243	0.584898447821029	0.255612036037694	-0.74885	-0.394659	-0.782055	-0.701809
OsCrRLK1L26	-0.250109	1.35058733959707	0.15006525995523	-0.250109	-0.250109	-0.250109	-0.250109	-0.250109
OsCrRLK1L27	-0.631895	-0.631895	-0.631895	-0.631895	1.63695597673285	1.15930316893238	0.203997553331449	-0.472677
OsCrRLK1L28	-0.633852	-0.633852	-0.591359	-0.633852	2.12818492679685	0.881727199288545	-0.26558	-0.251416
OsCrRLK1L29	-0.724695	-0.631581	-0.69529	-0.724695	0.85823953806591	1.10327580874854	0.833735910997647	-0.0189903
OsCrRLK1L30	-0.812983	-0.792436	-0.798501	-0.820767	1.21144704033155	0.775261388497175	1.20565416178467	0.0323247148602097
OsCrRLK1L31	1.18100304985136	0.664428867126688	1.53027763930724	-0.0282502	-0.847138	-0.832462	-0.808982	-0.858878
OsCrRLK1L32	-0.708554	-0.702972	-0.509	-0.71181	1.53258321838819	0.786933047942397	0.687388982767476	-0.374569
OsCrRLK1L33	-0.225559	0.179246716090885	0.0934827371000311	0.333621878274422	-0.747004	-0.630365	1.56862317574272	-0.572046
OsCrRLK1L34	0.38528655874536	0.38528655874536	-0.348593	-0.201817	-0.495368	0.38528655874536	-0.348593	0.238510726842366
OsCrRLK1L35	1.07321953855903	0.76329153791595	-0.45247	0.0304744660378574	0.583125779756653	-0.843186	-0.800647	-0.353808
OsCrRLK1L36	-0.0426241	1.50588543499694	1.1929741757768	-0.0747176	-0.629667	-0.680482	-0.624318	-0.647051
