# Supplementary material for: Identification and Functional Characterization of the CrRLK1L Gene Family in Salt Tolerance in Rice (Oryza sativa L.)
Source: Genes (Basel). 2025 Dec 4;16(12):1454. doi: 10.3390/genes16121454 (PMC12733022; doi:10.3390/genes16121454)
Supplement: Supplementary file 1 [file genes-16-01454-s001.zip › Supplementary Data/Table S9.xls]

## Sheet: Sheet1
Table S9. GO and KEGG Enrichment Analysis of the OsCrRLK1L Gene
ONTOLOGY	Description	Gene Name	Count	log10(pvalue)
BP	response to brassinosteroid	OsCrRLK1L1/OsCrRLK1L2/OsCrRLK1L9/OsCrRLK1L10/OsCrRLK1L12/OsCrRLK1L14/OsCrRLK1L15/OsCrRLK1L16/OsCrRLK1L17/OsCrRLK1L23	10	16.4347891585274
BP	response to organic cyclic compound	OsCrRLK1L1/OsCrRLK1L2/OsCrRLK1L9/OsCrRLK1L10/OsCrRLK1L12/OsCrRLK1L14/OsCrRLK1L15/OsCrRLK1L16/OsCrRLK1L17/OsCrRLK1L23	10	10.7251942372377
BP	root system development	OsCrRLK1L2/OsCrRLK1L10/OsCrRLK1L11/OsCrRLK1L14/OsCrRLK1L15/OsCrRLK1L16/OsCrRLK1L17	7	5.45490594012194
BP	stomatal movement	OsCrRLK1L2/OsCrRLK1L10/OsCrRLK1L14/OsCrRLK1L15/OsCrRLK1L16/OsCrRLK1L17	6	7.66816994661164
BP	abscisic acid-activated signaling pathway	OsCrRLK1L2/OsCrRLK1L10/OsCrRLK1L14/OsCrRLK1L15/OsCrRLK1L16/OsCrRLK1L17	6	6.15583125238291
CC	cell wall	OsCrRLK1L2/OsCrRLK1L10/OsCrRLK1L14/OsCrRLK1L15/OsCrRLK1L16/OsCrRLK1L17	6	4.40962848970412
KEGG	MAPK signaling pathway	OsCrRLK1L3/OsCrRLK1L5	2	2.82801307552167
